# Supplementary material for: Nutritional Composition and Estimated Iron and Zinc Bioavailability of Meat Substitutes Available on the Swedish Market
Source: Nutrients. 2022 Sep 21;14(19):3903. doi: 10.3390/nu14193903 (PMC9571894; doi:10.3390/nu14193903)
Supplement: Supplementary file 1 [file nutrients-14-03903-s001.zip]

Archive with 1 entries (1 files):
- nutrients-1897524-supplementary.pdf
